# Supplementary material for: MicroRNA-Dependent Targeting of RSU1 and the IPP Adhesion Complex Regulates the PTEN/PI3K/AKT Signaling Pathway in Breast Cancer Cell Lines
Source: Int J Mol Sci. 2020 Jul 30;21(15):5458. doi: 10.3390/ijms21155458 (PMC7432699; doi:10.3390/ijms21155458)
Supplement: Supplementary file 1 [file ijms-21-05458-s001.zip]

Archive with 3 entries (3 files):
- Supplemental figures/Supplemental Figure 1.tif
- Supplemental figures/Supplemental Table 1. primer sequences.pdf
- Supplemental figures/Supplemental Table 2 miRs targeting PINCH1.pdf
